# Supplementary material for: Determination of Melting Parameters of Cyclodextrins Using Fast Scanning Calorimetry
Source: Int J Mol Sci. 2022 Oct 28;23(21):13120. doi: 10.3390/ijms232113120 (PMC9655725; doi:10.3390/ijms232113120)
Supplement: Supplementary file 1 [file ijms-23-13120-s001.zip]

Archive with 1 entries (1 files):
- ijms-1974505-supplementary.pdf
